# Supplementary material for: Characteristics of Human and Microbiome RNA Profiles in Saliva
Source: RNA Biol. 2023 Jul 3;20(1):398–408. doi: 10.1080/15476286.2023.2229596 (PMC10321209; doi:10.1080/15476286.2023.2229596)
Supplement: Supplemental Material [file KRNB_A_2229596_SM6173.zip]

Archive with 2 entries (2 files):
- Supplementary figures.pptx
- Supplementary table.docx
